# Supplementary material for: Comprehensive Analysis of Purine-Metabolism-Related Gene Signature for Predicting Ovarian Cancer Prognosis, Immune Landscape, and Potential Treatment Options
Source: J Pers Med. 2023 Apr 29;13(5):776. doi: 10.3390/jpm13050776 (PMC10219580; doi:10.3390/jpm13050776)
Supplement: Supplementary file 1 [file jpm-13-00776-s001.zip › Supplementary Table S1.xlsx]

## Sheet: Sheet1
Supplementary table 1. The mRNA expression profiles of 114 differentially expressed PRGs with prognostic significance.
Gene Symbol	Log2FC	adjp
ABCC8	-1.078	3.69e-70
ACE	1.453	1.18e-30
ACSM1	-1.751	9.17e-138
ACSM3	-4.174	1.31e-104
ADCY9	-1.567	1.77e-45
ANXA2	1.45	6.24e-28
ARNTL	-2.334	1.25e-89
ATP8A1	-3.089	2.35e-136
BAG2	-1.277	6.45e-32
CACNA1C	-1.198	7.62e-31
CALR	1.25	1.53e-27
CASP8	1.448	1.29e-41
CCNB1	2.99	8.18e-90
CD3D	1.124	7.6e-12
CDKL5	-1.162	5.25e-55
CERK	-1.035	1.43e-22
CFL1	1.825	5.92e-63
CNR1	-1.227	4.06e-56
CPS1	-1.605	1.04e-41
CTSD	1.826	8.19e-32
CXCL10	5	1.17e-55
CXCL9	2.335	1.32e-20
CXCR4	3.293	2.42e-63
D2HGDH	-1.832	2.78e-51
DHFR	1.502	2.32e-41
DLK1	-7.613	3.23e-81
DNPH1	1.358	4.54e-31
ECI2	-1.283	3.87e-27
EGR1	-1.432	3.18e-09
ELN	-2.151	3.36e-24
PKD1	-2.465	5.86e-66
MAP2K3	1.014	3.79e-19
YBX1	1.162	4.15e-22
PDE4A	1.535	4.07e-30
PYGM	-1.27	4.39e-30
TRIP13	2.801	5.39e-88
SREBF1	-1.516	5.04e-25
UBE2T	4.14	7.71e-138
GSTP1	1.236	1.43e-32
SULT2B1	1.567	1.21e-25
FMO2	-1.11	1.16e-12
SLC25A17	-1.335	1.04e-50
GZMB	1.562	4.01e-20
PRPS2	-2.064	1.29e-44
SLC25A14	-1.218	4.82e-40
MET	1.625	6.66e-26
PFN1	1.779	4.49e-59
PITPNM1	2.174	5.37e-49
NDUFS8	2.066	2.43e-78
TCIRG1	-1.27	1.12e-21
MAGOHB	1.313	1.29e-33
STEAP3	1.047	3.03e-11
PSMD14	1.36	6.69e-52
STAT1	1.709	5.26e-27
EPHA4	-1.257	2.85e-17
RPS6KA1	2.369	1.32e-81
HNRNPA2B1	-1.332	1.55e-35
IL1B	1.945	1.72e-30
UBR4	-1.113	3.96e-39
ZFP36	-1.684	1.19e-14
FOXP2	-2.485	2.42e-150
PLD2	-2.015	6.25e-64
IDO1	2.9	1.16e-34
FMO5	-1.071	3.82e-46
TRIM22	-1.995	9.04e-34
MTO1	-1.19	3.13e-34
TPMT	1.519	9.14e-51
NPC1	-1.247	1.06e-29
TRPM2	2.111	2.12e-54
EPHA2	1.407	9.02e-24
HDGF	1.621	2.09e-57
TPM3	2.095	5.04e-75
ILF2	1.078	5.3e-33
PPIP5K2	-1.275	3.13e-44
SLC22A3	-4.173	9.72e-204
IL2RG	2.289	7.33e-30
GPC3	-1.934	1.03e-08
FOXO1	-2.815	1.11e-87
ITPR1	-3.736	8.96e-136
NDUFC2	2.198	1.35e-63
SUV39H2	1.298	1.41e-35
NMT2	-1.188	4.64e-40
PDIA4	1.191	6.44e-23
TIAM1	1.112	9.15e-23
UBE2L6	1.427	3.87e-19
SON	-1.179	7.87e-33
PTH1R	-3.633	8.47e-129
JAK1	-1.201	1.79e-30
IFI27	4.244	7.84e-56
TK1	4.627	2.09e-132
TAP1	1.063	3.56e-10
FEN1	1.694	1.85e-60
FOS	-1.768	1.57e-13
JUNB	-1.297	5.69e-16
PDE7B	-2.925	2.49e-169
JUN	-1.378	3.93e-20
NDUFV2	1.037	9.54e-30
EXOSC4	2.317	5.44e-86
SHMT2	1.245	1.69e-22
NDUFA12	1.105	8.26e-35
GPAT2	-1.394	4.05e-07
PDE2A	-2.393	1.93e-86
MITF	-2.182	3.55e-83
SELL	1.158	7.91e-19
SYNGAP1	-1.183	2.96e-21
HNRNPAB	1.367	9e-33
LSM2	1.126	5.79e-27
NRAS	1.632	7.09e-49
GALT	-1.788	3.3e-70
HLA-B	1.334	1.15e-10
NME1	1.928	1.19e-59
PSMB9	1.961	6.24e-23
HMBS	1.566	7.22e-53
PIP4K2B	-1.418	3.7e-37
